# Supplementary material for: An Apple Susceptibility‐Related LRR Receptor‐Like Kinase MdRLKT21 Activates Plant Immunity by Hijacking a Trans‐Kingdom Fungal microRNA‐Like RNA
Source: Adv Sci (Weinh). 2025 Aug 4;12(38):e17426. doi: 10.1002/advs.202417426 (PMC12520543; doi:10.1002/advs.202417426)
Supplement: Supplementary file 2 — Supporting Information [file ADVS-12-e17426-s001.xlsx]

## Sheet: Table S1
Supplemental Table S1. MdRLKT21 homologues in different plant species.
Speceis	Protein sequence	Designated as	Family	Sequence identity with MdRLKT21 (%)
Pyrus x bretschneideri	MMLLLLHIALFLVPDVVLCLNPDGLSLLALKSAIETDPTGILDSWSESDPTPCHWHGVVCTRNRVTDLLL ANKRLTGYIPSELGHLDSLKRLSLSNNNFSKPIPAHLFNAAALITLDLSHNSLVGPVPAQIGALKALKHL DLSSNFLNGSLPESLAELPSLAGTLNLSYNNFSGEVPASYGRIPVLVSLDLQHNNLTGKVPQVGSLANQG PTAFSGNPSLCGFPLDIPCPEAQNPNSSKSGGQDVKPIDPDPSLVRGVEERENRSGGSVTVPIISGVSVV IGAVSISVWLFRIRSRAKEGKTGKEKVVKEVAEVVVEEGEGQNGKFVVVDEGFGLELEDLLRASAYVVGK SRSGITYRVVAGSGGKGPGAAPSVVAVRRLSEGDATWRLKEFEA…	PbRLKT21	RLK	97.08
Prunus persica	MLLFLHIALLLLIAEVVLCLNPDGLSLLALKSAIETDPTRVLDSWFDSDPTPCHWHGVVCTRNRVTDLLL SDKGFSGYIPSELGHLDSLKRLSLSRNNFSKLIPAHLFNATNLISLDLSRNSFVGPVPAQIEALKALKHL DLSSNFLNGSLPESLAELPSLAGTLNLSYNKFSGEVPASYGRLPVLVSLDLRHNNLTGKVPQVGSLVNQG PTAFSGNPSLCGFPLEIPCPEAQNPNASKSGAEDVQKPLNTDPSLVNGVEERENRRGGSVTVPIISGLSV VIGAVSISVWLLRIRRRAKEVKTVREKVEKAVVVVEDEGEGQNGKFVVLDEGFGLELEDLLRASAYVVGK SRSGITYRVVAGSAGKGYGAAPAVVAVRRLSEGDATWRFKEFEA…	PpRLKT21	RLK	88.38
Prunus avium	MLLFLHIALLLLIAEVVLCLNPDGLSLLALKSAIETDPARVLDSWFDSDPTPCHWHGVVCTRNRVTDLLL SNKGFSGYIPSELGHLDSLKRLSLSGNNFSKLIPAHLFNATNLISLDLSRNSFVGPVPAQIEALKALKHL DLSSNFLNGSLPESLAELPSLAGNLNLSYNKFSGEVPASYGRLPVLVSLDLRHNNLTGKVPQVGSLVNQG PTAFSGNPSLCGFPLEIPCPEAQNPNASKSGAEDVQRPLNTDPSLVNGVEERENRRGGSVTVPIISGLSV VIGAVSVSVWLFRVRRRAKERKTVKEKVEKAVVVVEDEGEGQNGKFVVLDEGFGLELEDLLRASAYVVGK SRTGITYRVVAGSAGKGYGAAPAVVAVRRLSEGDATWRFKEFEA…	PaRLKT21	RLK	88.7
Triticum aestivum	MAAVRAAAVAVLLAAVAVAAAALNTDGLALLALKFAVTDDPGSGLDTWRDADPDPCGWAGVTCVDGGGGR VAGVELANLSLAGYLPSELSLLSELETLALPSNRLSGQIPVAISALQKLTTLDLAHNFLSGQIPAGIGRL ASLSRLDLSSNQLNGTLPPSIAGLPRLSGVLNLSYNHFVGGIPPEFGGIPVAVSLDLRGNDLAGEIPQVG SLVNQGPTAFDDNPRLCGFPLKIECAGERDEPRIPQSNPGMNPGAAAQVGRPPKRRSSPTVPILAVIVVA AIVAGLVLQWQCRRRCAATTRDEEKESSTKEKSAAVTLAGTEERRGGGEEGELFVAVDDGFGMELEELLR ASAYVVGKSRGGIVYRVVPGRGTAVAVRRLSEPDDGDGTESGWR…	TaRLKT21	RLK	51.38
Oryza sativa Japonica Group	MAAAARAAAVAVVVVVVVLGVEVAAALNTDGLALLALKFAVSEDPNGALSTWRDADNDPCGWSGVTCVDG GGGRVAGVELANFSLAGYLPSELSLLSELVTLSLPYNQLAGQIPVAITALQKLAALDLAHNLLSGQVPAG IGRLVSLSRLDLSSNQLNGSLPPAIAGLPRLSGVLNLSYNHFTGGIPPEFGGIPVAVSLDLRGNDLAGEI PQVGSLVNQGPTAFDDNPRLCGFPLKVECAGEKEDPRIPEANGGMNPGAAAAVGRPPRRRSSPTVPVLAA IVVVAIVAGVILQWQCRRRCAAATARDEEKESAKDKSGAVTLAGSEERRSGGEEGEVFVAVDDGFGMELE ELLRASAFVVGKSRGGIVYRVVPGHGPAVAVRRLSEPDDGDGGS…	OsRLKT21	RLK	49.15
Zea mays	MAAVLAVLVSAVAATSITAAALNTDGLALLALKFAVSDDPGGALSTWRDADADPCAWFGVTCSTAAGRVS AVELANASLAGYLPSELSLLSELQALSLPYNRLSGQIPAAVAALQRLATLDLAHNLLSGPVPPGVARLVS LQRLDLSSNQLNGTIPAALAALPRLAGVLNLSYNHFTGAVPPELGAIPVAVSLDLRGNDLEGEIPQVGSL VNQGPTAFDGNPRLCGFPLKVQCAGAAGADDDPRIPNSNGPTDPGAAAEVGRRGGPRQPRRRRSSPAVPV LAAVIVVALVAGVVLQWQCRRRCAAAAGDEGKESGKEKGGGAVTLAGSEDRRSGGEEGEVFVAVDDGFGM ELEELLRASAYVVGKSRGGIVYRVVPGRGPAVAVRRLSEPDDGD…	ZmRLKT21	RLK	49.47
Arabidopsis thaliana	MLASLIIFVALLCNVTVISGLNDEGFALLTFKQSVHDDPTGSLNNWNSSDENACSWNGVTCKELRVVSLS IPRKNLYGSLPSSLGFLSSLRHLNLRSNRFYGSLPIQLFHLQGLQSLVLYGNSFDGSLSEEIGKLKLLQT LDLSQNLFNGSLPLSILQCNRLKTLDVSRNNLSGPLPDGFGSAFVSLEKLDLAFNQFNGSIPSDIGNLSN LQGTADFSHNHFTGSIPPALGDLPEKVYIDLTFNNLSGPIPQTGALMNRGPTAFIGNTGLCGPPLKDLCQ GYQLGLNASYPFIPSNNPPEDSDSTNSETKQKSSGLSKSAVIAIVLCDVFGICLVGLLFTYCYSKFCACN RENQFGVEKESKKRASECLCFRKDESETPSENVEHCDIVPLDAQ…	AtRLKT21	RLK	37.36

## Sheet: Table S2
Supplemental Table S2. Sequence similarity among MdRLKT1, MdRLKT2, and MdRLKT21.
Speceis	Protein sequence	Designated as	Family	Sequence identity (%)
Malus domestica	MMLLLLHIALFLVPDVVLCLNPDGLSLLALKSAIETDPTGILDSWSESDPTPCHWHGVVCTRNRVTDLLL ANKRLTGYIPSELGHLDSLKRLSLSNNNFSKPIPAHLFNAAALITLDLSHNSLVGSVPAQIGTIKALKHL DLSSNFLNGSLPESLAELPSLAGTLNLSYNNFSGEVPASYGRIPVLVSLDLRHNNLTGKVPQVGSLANQG PTAFSGNPSLCGFPLDIPCPEAQNPNSSKSGGQDVQKPVDPDPSLVSGAEERENRSGGSVTVPIISGVSV VIGAVSVSVWLFRVRSRAKEGKTGKEKVVKEVAEVVVVEEGEGQNGKFVVLDEGFGLDLEDLLRASAYVV GKSRSGITYRVVAGSGGKGPGAAPSVVAVRRLSEGDATWRLKEF…	MdRLKT21	RLK	MdRLKT21 vs. MdRLKT1: 29.21%
Malus domestica	MPPSPFYLTNFRNLNLTLFSCPTSVARDMDLYQVPCLGDPSSRIYAIDSTYELEDFFQNLQSCSKMYDVL SVPFGDWAGNGRVLQFKWSKPNCTECEAEGKRCKWKNNGTNSEIECQHVSKPSNTWKLVVTGGVLGSLLL VLLMIAAYRVYRADRKEKESQLRIERFLEDYKALKPSRYSYADIKRITNQFKDKLGEGAYGTVFKGMLSS EFFIAVKVLNSSKGDGEEFVNEVRTMGHIHHVNVARLVGFCADGFIRALVYEFFPNGSLQDFISSADSKN SFLGWDKLQDIALGIAKGIEYLHQGCDLRILHFDIKPHNVLLDQNFTPKISDFGLAKLCSKDQSLVSMTT ARGTMGYIAPEVFSRNFGNVSYKADVYSFGMLLLEMVGGRKNIG…	MdRLKT1	RLK	MdRLKT21 vs. MdRLKT2: 26.91%
Malus domestica	MEHARTTGGRLSLVKLFHGIILLCMSMHLGSAALSSTSLGNETDRMALLNFKKSITQDPLHVMSSWNESV HFCGWVGVACNHYTKRVLMLNLQDQKLTGSLPPSIGNLSYLARINLGSNSFRGEIPEEIGHLQSLHFLNL SHNSFSGKMPTNLSQCTQLKTIEFRYNELIGSIPNQLSSLLKLNHMGFDHNNLTGNIPIWIGNFSSLHHF DLSFNNLQGSIPKELGRLTRLRRFTLQGGNISGIIPASIYNITSISMFGVVQNQLHGELPPNVGITLPNL QIFAGGDNKFTGNIPVSLSNASRLQVFSFPKNGLTGTLPAENFGSLQSLVKLNLGENRLGSGKAGDLNFL KFLANCTSLESLILAENQFGGELPVSISNLSTTLRSFTLGVNLI…	MdRLKT2	RLK	MdRLKT1 vs. MdRLKT2: 35.18%

## Sheet: Table S3
Supplemental Table S3. Primers used in this study.
Primer	Sequence(5'-3')
1302-MdRLKT21-GFP-F	GGGGACTCTTGACCATGGTAATGATGCTTCTTTTGCTGC
1302-MdRLKT21-GFP-R	CTCACCATCCTAGGACTAGTACATTGCAATTTGAGGCGATC
pK2-MdRLKT21-F	GGGGACAAGTTTGTACAAAAAAGCAGGCTTCATGATGCTTCTTTTGCTGC
pK2-MdRLKT21-R	GGGGACCACTTTGTACAAGAAAGCTGGGTCTTAACATTGCAATTTGAGGCGATC
pK7-MdRLKT21-F	GGGGACAAGTTTGTACAAAAAAGCAGGCTTCGCCCGGAAGCTCAAAA
pK7-MdRLKT21-R	GGGGACCACTTTGTACAAGAAAGCTGGGTCTACCCGAAACAGCCACACC
1302-MdRLKT21-site-F	GGGGACTCTTGACCATGGTAATGGCCGTTTGTTTCTCTTC
1302-MdRLKT21-site-R	CTCACCATCCTAGGACTAGTACCATTAGAAATTTCAACCT
1302-MdRLKT21-mut-F	TGTTCTCGATACCAGCGTTTGCTCAGGTTGAAATTTCT
1302-MdRLKT21-mut-R	ACGCTGGTATCGAGAACAGGGCAAAAACAAGTCCTAAA
RT-Vm-milR1	GTCGTATCCAGTGCAGGGTCCGAGGTATTCGCACTGGATACGACTACACACAATC
Vm-milR1-F	GCGCGCAAGCAGG
Universal R	GTGCAGGGTCCGAGGT
RT-5S rRNA	GTCACATCGTATCGTGAAGCTGCGCAGCTGATGTGACTGGATTGG
5S rRNA-F	TGCACTAGCGTGTAGAGGAACC
5S rRNA-R	ACATCGTATCGTGAAG
BD-MdRLKT21-KD-F	AGAGGAGGACCTGCATATGCGGGTAAGAAGCAGGGCCAA
BD-MdRLKT21-KD-F	GCGGCCGCTGCAGGTCGACACATTGCAATTTGAGGCGAT
AD-MdRFP1-F	TACCAGATTACGCTCATATGATGGACGACGCGGGTGAAGC
AD-MdRFP1-R	AGCTCGAGCTCGATGGATCCTTAGAATATATCGAGGATCT
1302-MdRLKT21-KD-GFP-F	GGGGACTCTTGACCATGGTAATGCGGGTAAGAAGCAGGGC
1302-MdRLKT21-KD-GFP-R	CTCACCATCCTAGGACTAGTACATTGCAATTTGAGGCGATC
pICH-MdRFP1-mCherry-F	CATTTACAATTATCGATATGGACGACGCGGGTGAAGC
pICH-MdRFP1-mCherry-R	CTCACCCTAGGACTAGTGAATATATCGAGGATCTCGA
nYFP-MdRFP1-F	CCCAGGCCTACTACTAGTGGATCCATGGACGACGCGGGTGAAGC
nYFP-MdRFP1-R	AGCGGTACCCTCGAGGTCGACTTAGAATATATCGAGGATCT
cYFP-MdRLKT21-F	TGGCGCGCCACTAGTGGATCCATGATGCTTCTTTTGCTGCA
cYFP-MdRLKT21-R	GAGGTCGACAGTACTATCGATACATTGCAATTTGAGGCGAT
cLUC-MdRFP1-F	CTCGTACGCGTCCCGGGGCGGTACCATGGACGACGCGGGTGAAGC
cLUC-MdRFP1-R	GCCTCAGTCGACGCGTTGTGGATCCGAATATATCGAGGATCTCGA
nLUC-MdRLKT21-F	GAACACGGGGGACGAGCTCGGTACCATGATGCTTCTTTTGCTGCA
nLUC-MdRLKT21-R	GCCTCAGTCGACGCGTTGTGGATCCACATTGCAATTTGAGGCGAT
cLUC-GFP-F	CTCGTACGCGTCCCGGGGCGGTACCATGGTGAGCAAGGGCGAGGA
cLUC-GFP-R	GCCTCAGTCGACGCGTTGTGGATCCCTTGTACAGCTCGTCCATGC
nLUC-GFP-F	GAACACGGGGGACGAGCTCGGTACCATGGTGAGCAAGGGCGAGGA
nLUC-GFP-R	GCCTCAGTCGACGCGTTGTGGATCCCTTGTACAGCTCGTCCATGC
1302-MdRFP1-GFP-F	GGGGACTCTTGACCATGGTAATGGACGACGCGGGTGAAGC
1302-MdRFP1-GFP-R	CTCACCATCCTAGGACTAGTGAATATATCGAGGATCTCGA
pK2-MdRFP1-GFP-F	GGGGACAAGTTTGTACAAAAAAGCAGGCTTCATGGACGACGCGGGTGAAGC
pK2-MdRFP1-GFP-R	GGGGACCACTTTGTACAAGAAAGCTGGGTCTTACTTGTACAGCTCGTCCA
MdRFP1-RNAi-1F	TTACATTTACAATTACCATGGTGCTCCGGTTTCGAACGGGT
MdRFP1-RNAi-1R	GATTGGGCGCGCCCCATGGCGCAGCCGTCCATCTCCGTC
MdRFP1-RNAi-2F	CAATTTGCAGGTATTTGGATCCCGCAGCCGTCCATCTCCGTC
MdRFP1-RNAi-2R	CTCTAGACTCACCTAGGATCCTGCTCCGGTTTCGAACGGGT
pGEX-6p-1-MdRFP1-His-F	CCAGGGGCCCCTGGGAtccATGGACGACGCGGGTGAAGC
pGEX-6p-1-MdRFP1-His-R	GAGTCGACCCGGGAAttcTTAATGATGATGATGATGATGGAATATATCGAGGATCTCGA
1302-MdRLKT1-site-HA-F	AAGAAAAATCCACGACTAGTTACCCATACG
1302-MdRLKT1-site-HA-R	CCCTTGCTCACCATCCTAGGAGCGTAGTCT
1302-MdRLKT2-site-FLAG-F	TTGGCATTACTCTTACTAGTGACTACAAAGACCAT
1302-MdRLKT2-site-FLAG-R	CCCTTGCTCACCATCCTAGGCTTGTCATCGTCATC
1302-MdRLKT21-site-MYC-F	AAATTTCTAATGGTACTAGTGAACAAAAGCTAATC
1302-MdRLKT21-site-MYC-R	CCCTTGCTCACCATCCTAGGCAAGTCTTCCTCGGA
0800-MdRLKT1-site-LUC-F	TCGACGGTATCGATAAGCTTTGAGACTTTTCAACAAAGGG
0800-MdRLKT1-site-LUC-R	CGCTCTAGAACTAGTGGATCCGTGGATTTTTCTTTTGTGT
0800-MdRLKT2-site-LUC-F	TCGACGGTATCGATAAGCTTTGAGACTTTTCAACAAAGGG
0800-MdRLKT2-site-LUC-R	CGCTCTAGAACTAGTGGATCAAGAGTAATGCCAACATTTG
1302-MdRLKT21-ECD-F	GGGGACTCTTGACCATGGTAATGATGCTTCTTTTGCTGCA
1302-MdRLKT21-ECD-R	CTCACCATCCTAGGACTAGTAAACAGCCACACCGATACCG
CAMRNAi-GFP-MdRLKT21F-F	TGGAGAGGACACGCTCGAGCGGCTACATTCCCTCCGA
CAMRNAi-GFP-MdRLKT21F-R	AAGCTGGGGTACCGAATTCACTTCGCCGGAGAAATTGTTG
CAMRNAi-GFP-MdRLKT21R-F	GTTCGAAATCGATAAGCTTACTTCGCCGGAGAAATTGTTG
CAMRNAi-GFP-MdRLKT21R-R	ATTAAAGCAGGACTCTAGACGGCTACATTCCCTCCGA
pGEX-6p-1-MdRLKT21-KD-F	CCAGGGGCCCCTGGGAtccATGCGGGTAAGAAGCAGGGCCAA
pGEX-6p-1-MdRLKT21-KD-R	GAGTCGACCCGGGAAttcTTAACATTGCAATTTGAGGC
pCold-TF-MdRLKT21-KD-F	GGTATCGAAGGTAGGCATATGCGGGTAAGAAGCAGGGCCAA
pCold-TF-MdRLKT21-KD-R	CTTGAATTCGGATCCCTCGAGTTAACATTGCAATTTGAGGCGAT
pGEX-6p-1-MdRFP1-F	CCAGGGGCCCCTGGGAtccATGGACGACGCGGGTGAAGC
pGEX-6p-1-MdRFP1-R	GAGTCGACCCGGGAAttcTTAGAATATATCGAGGATCT
qMdRLKT21-F	CATGGGGGACCATCCAACTC
qMdRLKT21-R	CCAGTCCGAACCCGGATATG
qMdRLKT1-F	CGGCTATCCATTTCCCCTTA
qMdRLKT1-R	TTTGCTGCTCATATCTCCCATT
qMdRLKT2-F	AACAAGACTGCGAAGATTCACAC
qMdRLKT2-R	CACCAAACATTGATATGGAAGTAATA
qMdPR4-F	CCACATACCACCTCTACAATCCAC
qMdPR4-R	CGCAAAAGGCAGTCCATCC
qMdPR5-F	TGCGGCAAACGGGGGTC
qMdPR5-R	GCAGGGCAAGACGAGGGCT
qMdRBOHD-F	TCTACGCTTGCGAAAGGTTGA
qMdRBOHD-R	GAGGTAATGGAGAACGGGTGC
qMdRFP1-F	TAGGGAGCGATTCGATGTGC
qMdRFP1-R	AGGATCGAACGGTTGCAGAG
qMdEF1α-F	ATTCAAGTATGCCTGGGTGC
qMdEF1α-R	CAGTCAGCCTGTGATGTTCC
qNbPR4-F	GGCCAAGATTCCTGTGGTAGAT
qNbPR4-R	CACTGTTGTTTGAGTTCCTGTTCCT
qNbPR5-F	AGTGGCCGAGGTAATTGTGA
qNbPR5-R	CATTAGTTGGGCTGAATTCC
qNbRBOHB-F	CTATGCTTCAGTCTCTTCAC
qNbRBOHB-R	GGCGTGTTGTCTTAGTTC
qNbEF1α-F	GGTTAAGATGATGCCGACCAAG
qNbEF1α-R	CGCCAGTTGGGTCCTTCTTG
